# Supplementary material for: Characterization of Early Lesions of Human Post-Primary Tuberculosis and Its Progression to Necrosis Using Archival Material of the Pre-Antibiotic Era
Source: Pathogens. 2025 Feb 25;14(3):224. doi: 10.3390/pathogens14030224 (PMC11944378; doi:10.3390/pathogens14030224)
Supplement: Supplementary file 1 [file pathogens-14-00224-s001.zip]

Archive with 1 entries (1 files):
- pathogens-3472552-supplementary.pdf
